# Supplementary material for: Systemic Bevacizumab for Recurrent Respiratory Papillomatosis: A Scoping Review from 2009 to 2022
Source: Children (Basel). 2022 Dec 26;10(1):54. doi: 10.3390/children10010054 (PMC9856545; doi:10.3390/children10010054)
Supplement: Supplementary file 1 [file children-10-00054-s001.zip]

Archive with 1 entries (1 files):
- children-1858225-supplementary.pdf
